# Supplementary material for: Untargeted Metabolome Analysis of Alcohol-Exposed Pregnancies Reveals Metabolite Differences That Are Associated with Infant Birth Outcomes
Source: Nutrients. 2022 Dec 17;14(24):5367. doi: 10.3390/nu14245367 (PMC9786146; doi:10.3390/nu14245367)
Supplement: Supplementary file 1 [file nutrients-14-05367-s001.zip]

Archive with 1 entries (1 files):
- nutrients-2052899-supplementary.pdf
